# Supplementary material for: “When Somebody Comes into This Country and You Are Trans on Top of That Is Like You Got… Two Strikes on You”: Intersectional Barriers to PrEP Use Among Latina Transgender Women in the Eastern and Southern United States
Source: Int J Environ Res Public Health. 2025 Apr 22;22(5):659. doi: 10.3390/ijerph22050659 (PMC12111083; doi:10.3390/ijerph22050659)
Supplement: Supplementary file 1 [file ijerph-22-00659-s001.zip]

Archive with 1 entries (1 files):
- ijerph-3514627-supplementary.pdf
